# Supplementary material for: Pulmonary and systemic responses to aerosolized lysate of Staphylococcus aureus and Escherichia coli in calves
Source: BMC Vet Res. 2020 May 29;16:168. doi: 10.1186/s12917-020-02383-7 (PMC7260748; doi:10.1186/s12917-020-02383-7)
Supplement: Supplementary file 13 — Additional file 13. Data. [file 12917_2020_2383_MOESM13_ESM.xlsx]

## Sheet: Clinical scores
Clinical scores
Calf→	1	2	3	4	5	6
Dose→	1 x 108	1 x 109	1 x 1010	1 x 1011	1 x 1012	1 x 1012
Time (hours after aerosolization)	Lysate						Control
0	0	0	0	0	0	0	0	0	0
1	2	2	0	1	0	0	0	0	0
2	3	2	0	1	1	4	0	0	0
4	1	0	2	2	0	1	0	0	0
8	2	2	1	2	0	0	0	0	0
12	1	2	0	0	0	0	0	0	0
18	0	0	0	0	0	0	0	0	0
24	0	0	0	0	0	0	0	0	0

## Sheet: Rectal temperature
Rectal temperatures
Time (hours after aerosolization)	Lysate						Control
0	38.7	39	38.6	39.2	38.7	38.6	39	38.7	39.7
1	39.7	39.6	39.1	38.7	39.1	38.5	39.3	38.1	39.5
2	39.4	39.5	39	39.2	38.6	38.9	38.8	38.5	39.5
4	39	39.7	39.4	39.8	39.9	39.2	38.2	38.1	39.5
8	39.5	40.5	40.8	39.2	40.3	39.8	39.3	37.9	38.5
12	39.7	38.9	40.7	39.2	39.4	40.5	39.5	38.5	39.3
18	39.2	39.1	39.9	38.9	38.6	39.4	39.1	38.1	38.9
24	39.1	38.8	39.1	38.8	38.9	39.1	38.1	38.6	39.5

## Sheet: Heart rate
Heart rate
Time (hours after aerosolization)	Lysate						Control
0	110	76	60	84	72	60	80	54	58
1	100	80	80	96	60	60	72	56	56
2	112	84	96	100	72	52	84	52	60
4	100	112	100	116	80	64	80	56	60
8	96	108	96	108	112	72	96	52	72
12	100	96	104	80	76	80	84	56	64
18	80	104	66	76	68	72	76	56	60
24	72	80	78	76	68	80	60	53	62

## Sheet: Respiratory rate
Respiratory rate
Time (hours after aerosolization)	Lysate						Control
0	58	44	40	60	72	52	60	44	40
1	32	44	88	48	100	60	64	40	48
2	100	76	76	60	72	84	56	36	60
4	60	76	60	88	60	66	72	40	60
8	76	66	72	88	44	60	56	36	56
12	88	80	76	100	72	60	48	36	56
18	64	60	70	76	68	60	48	56	44
24	56	60	56	80	48	66	48	36	50

## Sheet: Haptoglobin
Serum haptoglobin (g/L)
Time (hours after aerosolization)	Lysate						Control
0	0.17	0.15	0.15	0.17	0.19	0.16	0.13	0.12
24	0.39	0.63	0.14	0.79	0.21	0.46	0.19	0.11

## Sheet: Fibrinogen
Plasma fibrinogen (g/L)
Time (hours after aerosolization)	Lysate						Control
0	3.14	3.18	2.54	4.5	3.28	3.06	3.37	3.2
24	3.39	3.64	3.44	4.27	3.7	3.39	3.1	3.14

## Sheet: CBC
Complete blood counts
	Lysate
Calf	1	2	3	4	5	6
Leukocytes (x10^9/L)
0 pre-treatment	10.7	7	8.4	9.4	9	7.1
1 post-treatment	12	5.8	14.9	6.9	6.9	6
Neutrophils (x10^9/L)
0 pre-treatment	5.99	2.38	2.44	2.63	2.07	3.62
1 post-treatment	7.56	1.91	8.49	2.21	2.21	2.52
Monocytes (x10^9/L)
0 pre-treatment	1.18	0.63	0.5	0.66	0.99	0.57
1 post-treatment	0.48	0.46	0.75	0.48	0.48	0.24
Lymphocytes (x10^9/L)
0 pre-treatment	3.42	3.85	5.29	5.83	5.76	2.84
1 post-treatment	3.6	3.31	5.36	4	4	3.12

## Sheet: BALF
Bronchoalaveolar lavage fluid
Time (hours after aerosolization)	Lysate						Saline
	1	2	3	4	5	6	C1
	1 (1397)	2 (1395)	3 (1398)	4 (1400)	5 (1313)	6 (1329)	C1 (1314)
	1x10^8CFU	1x10^9CFU	1x10^10CFU	1x10^11CFU	1x10^12CFU	1x10^12CFU	Saline
Cell counts (Coulter)
0 pre-treatment	0.45	0.452	0.856	0.545	1.083	0.216	1.533
1 post-treatment	1.943	2.654	0.954	0.756	2.888	0.692	1.384
Neutrophils (%)
0 pre-treatment	18	1	6.33333	9	2	1	3
1 post-treatment	74.6667	74.75	86	55.3333	63	75	2
Macrophages (%)
0 pre-treatment	77	95	90.3333	88	96	98	96
1 post-treatment	22.6667	24	13.6667	38.3333	34	22	95
Lymphocytes (%)
0 pre-treatment	5	4	3.33333	3	2	1	1
1 post-treatment	2.66667	1	0.5	6.66667	3	4	2
Total protein	1	2	3	4	6	5
0 pre-treatment	40	45.11	outlier	69.89	42.23	77.65
1 post-treatment	91.46	60.56	outlier	144.58	119.5	195.37
IL-10
0 pre-treatment	6.25	1.73	1.73	8.15	1.73	1.73
1 post-treatment	20.31	59.29	6.09	4.15	26.22	3.51
IL-17
0 pre-treatment	1.73	1.73	1.73	1.73	1.73	1.73
1 post-treatment	14.46	7.12	1.73	1.73	5.37	1.73
IL-8
0 pre-treatment	14.07	6.95	1.73	33.32	3.28	1.73
1 post-treatment	56.3	45.72	26.38	32.34	135.76	16.63
